# Supplementary material for: MAP1B mutations cause intellectual disability and extensive white matter deficit
Source: Nat Commun. 2018 Aug 27;9:3456. doi: 10.1038/s41467-018-05595-6 (PMC6110722; doi:10.1038/s41467-018-05595-6)
Supplement: Supplementary file 4 — Supplementary Data 1 [file 41467_2018_5595_MOESM4_ESM.xlsx]

## Sheet: Supplementary Data 1
Brain Trait	MAP1B-FS	Controls-FS	β (95% CI)	P
Corpus Callosum - Anterior - volume	431.3 (155.9)	900.2 (153.7)	-2.6 (-3.4, -1.9)	1.9 × 10-11
Corpus Callosum - Posterior - volume	472.9 (141.4)	988.6 (156.7)	-2.5 (-3.3, -1.8)	1.0 × 10-10
Corpus Callosum - Total - volume	1689.3 (426.4)	3210.3 (486.3)	-2.4 (-3.2, -1.7)	5.5 × 10-10
LH - Cerebral White Matter- volume	190965.3 (23104.5)	250084.3 (30115.5)	-2.2 (-2.9, -1.4)	4.0 × 10-08
Total Cerebral White Matter- volume	382905.6 (46892.5)	502178.8 (60387.8)	-2.1 (-2.9, -1.4)	5.1 × 10-08
RH - Cerebral White Matter- volume	191940.3 (23831.4)	252094.6 (30354.8)	-2.1 (-2.9, -1.3)	6.8 × 10-08
RH - lateral occipital - area	3768.6 (336.8)	4813.9 (618.9)	-2.1 (-2.9, -1.3)	1.1 × 10-07
RH - isthmus cingulate - volume	1690.8 (287.0)	2406.6 (426.9)	-2.0 (-2.8, -1.3)	2.2 × 10-07
Supratentorial (Not Vent Vox) - volume	851282.5 (103454.4)	1015260.1 (104391.3)	-2.0 (-2.7, -1.2)	6.2 × 10-07
Supratentorial (Not Vent) - volume	852636.9 (103672.1)	1016603.2 (104518.7)	-2.0 (-2.7, -1.2)	6.2 × 10-07
Supratentorial - volume	879661.8 (98598.3)	1039212.2 (106817.5)	-2.0 (-2.7, -1.2)	6.6 × 10-07
Right Thalamus Proper - volume	6056.4 (720.9)	7099.5 (756.2)	-1.9 (-2.7, -1.2)	7.9 × 10-07
Total Thalamus - volume	12720.9 (1506.2)	15006.4 (1608.0)	-1.9 (-2.7, -1.2)	1.1 × 10-06
Corpus Callosum - Central - volume	268.2 (56.6)	438 (87.7)	-1.9 (-2.7, -1.1)	1.1 × 10-06
RH - superior parietal - volume	10269.2 (1554.5)	12473.5 (1572.3)	-1.9 (-2.7, -1.1)	1.1 × 10-06
LH - postcentral - area	3433.9 (387.5)	4193.3 (502.1)	-1.9 (-2.7, -1.1)	1.3 × 10-06
Brain Segment (Not Vent Surf) - volume	982496.5 (118096.7)	1150829.1 (114674.0)	-1.9 (-2.7, -1.1)	1.4 × 10-06
Brain Segment (Not Vent) - volume	982795.9 (117935.1)	1150990.1 (114653.3)	-1.9 (-2.7, -1.1)	1.4 × 10-06
RH - insula - thickness	3.3 (0.1)	3.0 (0.2)	1.9 (1.1, 2.6)	1.9 × 10-06
RH - isthmus cingulate - area	697.0 (83.3)	962.5 (165.6)	-1.9 (-2.6, -1.1)	2.0 × 10-06
Brain Segment - volume	1014232.9 (112327.9)	1177209.5 (117146.8)	-1.9 (-2.6, -1.1)	2.1 × 10-06
Corpus Callosum - Mid-Posterior - volume	245.2 (60.4)	424.7 (92.3)	-1.8 (-2.6, -1.0)	4.7 × 10-06
Corpus Callosum - Mid-Anterior - volume	271.8 (80.5)	458.8 (103.6)	-1.8 (-2.5, -1.0)	4.8 × 10-06
LH - superior parietal - volume	10221.1 (1301.4)	12567.8 (1661.6)	-1.8 (-2.5, -1.0)	4.9 × 10-06
RH - lingual - volume	5014.4 (689.2)	6379.8 (911.4)	-1.8 (-2.6, -1.0)	5.3 × 10-06
LH - postcentral - volume	7424.0 (727.9)	9164.1 (1327.5)	-1.7 (-2.5, -1.0)	9.3 × 10-06
Left Thalamus Proper - volume	6664.5 (838.1)	7906.9 (930.3)	-1.7 (-2.5, -1.0)	1.1 × 10-05
RH - lateral orbito frontal - area	2247.6 (287.6)	2678.3 (312.4)	-1.7 (-2.4, -0.9)	1.9 × 10-05
RH - rostral middle frontal - area	5043.1 (825.1)	5987.8 (778.0)	-1.7 (-2.4, -0.9)	2.2 × 10-05
RH - lateral occipital - volume	9177.2 (1004.8)	11253.2 (1607.7)	-1.6 (-2.4, -0.9)	2.4 × 10-05
LH - pericalcarine - area	1025.0 (208.3)	1431.4 (240.6)	-1.6 (-2.4, -0.9)	2.5 × 10-05
RH - supramarginal - volume	8493.2 (1189.4)	9937 (1474.5)	-1.6 (-2.4, -0.9)	3.5 × 10-05
LH - precuneus - volume	7665.6 (1201.7)	9202.4 (1259.4)	-1.6 (-2.4, -0.8)	4.0 × 10-05
LH - superior parietal - area	4524.4 (632.9)	5480.6 (652.4)	-1.6 (-2.3, -0.8)	5.3 × 10-05
LH - caudal middle frontal - volume	5046.0 (1235)	6265.4 (1168.2)	-1.6 (-2.3, -0.8)	5.6 × 10-05
LH - caudal middle frontal - area	1872.9 (395.3)	2357.7 (386.6)	-1.6 (-2.3, -0.8)	6.9 × 10-05
LH - White Matter Surface area	75187.5 (8576.7)	85866.9 (8321.5)	-1.5 (-2.3, -0.8)	7.9 × 10-05
RH - White Matter Surface area	75488.3 (8865.8)	86285.6 (8411.9)	-1.5 (-2.3, -0.8)	8.3 × 10-05
RH - supramarginal - area	3140.5 (543.8)	3717.1 (510.1)	-1.6 (-2.3, -0.8)	8.6 × 10-05
LH - inferior temporal - area	2853.9 (423.8)	3477.8 (467.4)	-1.5 (-2.3, -0.8)	8.8 × 10-05
LH - inferior parietal - area	3881.0 (729.8)	4648.8 (634.0)	-1.5 (-2.3, -0.7)	1.3 × 10-04
RH - parsorbitalis - area	675.0 (98.6)	778.9 (107.8)	-1.5 (-2.3, -0.7)	1.3 × 10-04
LH - inferior parietal - volume	10169.3 (1777.0)	12202.0 (1838.4)	-1.5 (-2.3, -0.7)	1.4 × 10-04
RH - caudal middle frontal - area	1700.7 (328.7)	2199.7 (383.0)	-1.5 (-2.3, -0.7)	1.5 × 10-04
RH - precentral - area	4096.8 (569.3)	4820.5 (574.8)	-1.5 (-2.3, -0.7)	1.6 × 10-04
RH - lingual - area	2548.2 (274.5)	3175.1 (396.4)	-1.5 (-2.2, -0.7)	1.7 × 10-04
LH - precentral - area	4159.9 (523.7)	4789.4 (546.6)	-1.5 (-2.2, -0.7)	1.8 × 10-04
RH - postcentral - area	3489.9 (499.6)	4037.2 (499.7)	-1.5 (-2.2, -0.7)	2.1 × 10-04
LH - pericalcarine - volume	1351.5 (320.2)	1811.8 (328.7)	-1.4 (-2.2, -0.7)	2.6 × 10-04
LH - rostral middle frontal - area	4873.3 (892.1)	5776.9 (735.3)	-1.4 (-2.2, -0.7)	2.6 × 10-04
RH - caudal middle frontal - volume	4614.9 (926.4)	5879.1 (1134.9)	-1.4 (-2.2, -0.7)	2.9 × 10-04
LH - cuneus - volume	2116.4 (415.1)	2717.0 (442.9)	-1.4 (-2.2, -0.7)	2.9 × 10-04
LH - precuneus - area	3190.1 (512.4)	3824.4 (483.7)	-1.4 (-2.2, -0.6)	3.3 × 10-04
RH - superior parietal - area	4744.0 (736.5)	5456.3 (628.8)	-1.4 (-2.2, -0.6)	3.4 × 10-04
RH - rostral middle frontal - volume	13697.6 (2547.7)	15404.9 (2227.4)	-1.4 (-2.1, -0.6)	4.1 × 10-04
LH - rostral middle frontal - volume	12913.2 (2656.9)	14974.0 (2120.3)	-1.4 (-2.1, -0.6)	4.1 × 10-04
Total Cortex - volume	415288.9 (54055.0)	456079.2 (49009.5)	-1.4 (-2.1, -0.6)	4.2 × 10-04
Left Ventral Diencephalon - volume	3364.2 (198.6)	3882.5 (446.5)	-1.4 (-2.1, -0.6)	4.3 × 10-04
RH - Cortex - volume	207462.5 (26871.1)	228535.5 (24613.2)	-1.4 (-2.1, -0.6)	4.4 × 10-04
LH - inferior temporal - volume	10003.9 (1452.3)	11392.5 (1685.2)	-1.4 (-2.1, -0.6)	4.4 × 10-04
Intracranial volume (ICV)	1432916.2 (138376.7)	1606817.6 (159190.6)	-1.4 (-2.1, -0.6)	4.6 × 10-04
Right Pallidum - volume	1340.3 (123.0)	1507.4 (201.5)	-1.4 (-2.1, -0.6)	4.6 × 10-04
LH - middle temporal - area	2718.2 (432.2)	3203.5 (412.2)	-1.4 (-2.1, -0.6)	4.7 × 10-04
LH - Cortex - volume	207826.4 (27296.6)	227543.7 (24469.0)	-1.4 (-2.1, -0.6)	4.7 × 10-04
LH - lateral orbito frontal - area	2417.9 (305.5)	2683.8 (277.5)	-1.4 (-2.1, -0.6)	5.2 × 10-04
LH - cuneus - area	1285.5 (237.3)	1534.1 (206.0)	-1.4 (-2.1, -0.6)	5.2 × 10-04
Total Subcortical Grey Matter - volume	52948.8 (6688.2)	56935.8 (5399.0)	-1.3 (-2.1, -0.6)	6.0 × 10-04
Total Grey Matter - volume	574410.5 (73988.1)	619731.4 (61590.8)	-1.3 (-2.1, -0.6)	6.4 × 10-04
RH - precuneus - volume	8303.1 (1168.8)	9578.9 (1307.3)	-1.3 (-2.1, -0.6)	7.2 × 10-04
RH - inferior temporal - area	2811.2 (462.2)	3304.6 (437.2)	-1.3 (-2.1, -0.5)	8.0 × 10-04
RH - middle temporal - area	2990.8 (523.8)	3526.0 (440.8)	-1.3 (-2.0, -0.5)	0.0012
RH - postcentral - volume	7426.2 (1003.3)	8598.0 (1303.0)	-1.3 (-2.0, -0.5)	0.0013
Total Pallidum - volume	2616.5 (306.5)	2918.3 (406.9)	-1.2 (-2.0, -0.5)	0.0016
LH - isthmus cingulate - area	792.2 (98.5)	1008.4 (186.3)	-1.2 (-2.0, -0.5)	0.0017
LH - lingual - area	2585.2 (301.5)	3138.5 (421.3)	-1.2 (-2.0, -0.5)	0.0018
LH - isthmus cingulate - volume	2119.4 (301.8)	2565.0 (472.8)	-1.2 (-1.9, -0.4)	0.0027
LH - middle temporal - volume	9971.2 (1834.5)	10872.8 (1557.9)	-1.2 (-1.9, -0.4)	0.0033
LH - lingual - volume	5192.1 (777.2)	6196.8 (983.8)	-1.1 (-1.9, -0.4)	0.0039
Left Cerebellum White Matter - volume	12822.4 (1117.7)	14925.5 (1820.6)	-1.1 (-1.9, -0.4)	0.0039
RH - inferior parietal - volume	12713.1 (1759.7)	14558.3 (2125.1)	-1.1 (-1.9, -0.4)	0.0041
RH - superior parietal - thickness	2.0 (0.1)	2.1 (0.1)	-1.1 (-1.9, -0.3)	0.0051
RH - lateral orbito frontal - volume	6778.5 (1083.1)	7349.2 (960.4)	-1.1 (-1.8, -0.3)	0.0061
RH - parsopercularis - area	1201.2 (206.4)	1408.4 (231.1)	-1.1 (-1.8, -0.3)	0.0062
RH - fusiform - area	2909.0 (444.5)	3237.3 (416.7)	-1.1 (-1.8, -0.3)	0.0065
LH - precentral - volume	11675.4 (1503.1)	12624.1 (1643.1)	-1.1 (-1.8, -0.3)	0.007
RH - caudal anterior cingulate - thickness	2.4 (0.3)	2.5 (0.2)	-1.1 (-1.8, -0.3)	0.008
RH - pericalcarine - area	1299.4 (197.0)	1579.2 (246.0)	-1.0 (-1.8, -0.3)	0.0082
RH - inferior temporal - volume	10168.5 (1485.2)	11052.2 (1635.3)	-1.0 (-1.8, -0.3)	0.0088
RH - precuneus - thickness	2.2 (0.1)	2.3 (0.1)	-1.0 (-1.8, -0.3)	0.0088
Right Ventral Diencephalon - volume	3577.9 (302.1)	3848.3 (425.5)	-1.0 (-1.8, -0.3)	0.0091
LH - rostral anterior cingulate - area	811.0 (198.2)	896.2 (164.6)	-1.0 (-1.8, -0.2)	0.0095
LH - parsopercularis - area	1414.7 (288.9)	1660.9 (260.5)	-1.0 (-1.8, -0.2)	0.011
RH - precentral - volume	11091.6 (1566.2)	12394.7 (1671.4)	-1.0 (-1.7, -0.2)	0.011
RH - rostral anterior cingulate - area	600.8 (153.8)	734.6 (147.5)	-1.0 (-1.8, -0.2)	0.011
RH - temporal pole - area	361.6 (67.8)	409.7 (61.5)	-1.0 (-1.8, -0.2)	0.012
LH - Banks of superior temporal sulcus - area	913.7 (265.7)	1079.2 (177.3)	-1.0 (-1.8, -0.2)	0.012
LH - posterior cingulate - area	1050.6 (203.7)	1173.1 (192.9)	-1.0 (-1.8, -0.2)	0.012
LH - lateral occipital - area	4495.4 (472.7)	4919.3 (606.8)	-1.0 (-1.8, -0.2)	0.012
LH - insula - thickness	3.2 (0.2)	3.0 (0.2)	1.0 (0.2, 1.7)	0.012
RH - parahippocampal - thickness	2.5 (0.2)	2.7 (0.3)	-1.0 (-1.7, -0.2)	0.015
RH - medial orbito frontal - area	1694.8 (284.4)	1846.9 (202.4)	-1.0 (-1.7, -0.2)	0.015
RH - fusiform - volume	9025.8 (2004.9)	9824.9 (1404.9)	-1.0 (-1.7, -0.2)	0.015
LH - posterior cingulate - volume	2830.7 (635.2)	3058.6 (541.7)	-1.0 (-1.7, -0.2)	0.015
LH - parstriangularis - area	1092.0 (130.7)	1253.2 (193.0)	-0.9 (-1.7, -0.2)	0.016
RH - posterior cingulate - area	1086.3 (135.2)	1227.3 (197.0)	-0.9 (-1.7, -0.2)	0.017
Total Basal Ganglia - volume	19134.2 (3263.4)	20132.2 (2373.0)	-0.9 (-1.7, -0.2)	0.017
Left Basal Ganglia - volume	9526.5 (1557.1)	10110.0 (1235.4)	-0.9 (-1.7, -0.2)	0.018
RH - pericalcarine - volume	1697.0 (301.3)	2053.3 (356.5)	-0.9 (-1.7, -0.1)	0.02
RH - cuneus - area	1339.8 (275.9)	1585.8 (218.2)	-0.9 (-1.7, -0.1)	0.02
RH - inferior parietal - area	4700.9 (713.6)	5498.4 (743.3)	-0.9 (-1.7, -0.1)	0.021
RH - posterior cingulate - volume	2740.3 (675.1)	3132.6 (540.1)	-0.9 (-1.7, -0.1)	0.022
Right Basal Ganglia - volume	9607.7 (1755.8)	10022.2 (1200.1)	-0.9 (-1.7, -0.1)	0.022
Left Pallidum - volume	1276.2 (228.6)	1410.9 (247.7)	-0.9 (-1.7, -0.1)	0.022
LH - entorhinal - area	360.5 (71.5)	437.7 (79.0)	-0.9 (-1.7, -0.1)	0.023
Brain Stem - volume	20506.6 (1576.8)	22165.2 (2497.7)	-0.9 (-1.6, -0.1)	0.025
RH - superior frontal - thickness	2.6 (0.2)	2.7 (0.2)	-0.9 (-1.6, -0.1)	0.026
LH - medial orbito frontal - area	1699.3 (279.1)	1938.5 (271.2)	-0.9 (-1.6, -0.1)	0.027
LH - parstriangularis - volume	3053.3 (708.6)	3327.6 (590.2)	-0.9 (-1.6, -0.1)	0.028
LH - supramarginal - area	3465.4 (446.8)	3955.5 (561.9)	-0.9 (-1.6, -0.1)	0.029
RH - parsorbitalis - volume	2528.3 (438.0)	2589.2 (398.2)	-0.9 (-1.6, -0.1)	0.029
Third Ventricle - volume	1754.3 (1448.1)	1086.1 (466.4)	0.8 (0.1, 1.6)	0.031
LH - parsopercularis - thickness	2.7 (0.2)	2.5 (0.2)	0.8 (0.1, 1.6)	0.031
LH - superior frontal - thickness	2.7 (0.2)	2.7 (0.2)	-0.8 (-1.6, -0.1)	0.032
RH - middle temporal - volume	11258.5 (1848.9)	12133.8 (1720.1)	-0.8 (-1.6, -0.1)	0.035
Right Cerebellum White Matter - volume	13415.8 (1242.1)	15063.1 (1875.0)	-0.8 (-1.6, -0.1)	0.036
RH - cuneus - volume	2477.8 (593.5)	2894.1 (476.1)	-0.8 (-1.6, -0.1)	0.037
LH - parahippocampal - thickness	2.5 (0.2)	2.7 (0.3)	-0.8 (-1.6, 0)	0.037
LH - caudal middle frontal - thickness	2.4 (0.2)	2.5 (0.2)	-0.8 (-1.6, 0)	0.038
RH - medial orbito frontal - volume	4639.9 (1135.2)	4837.7 (646.6)	-0.8 (-1.6, 0)	0.038
LH - supramarginal - volume	9481.1 (1068.4)	10641.4 (1608.8)	-0.8 (-1.6, 0)	0.04
LH - parahippocampal - volume	2093.7 (277.0)	2250.5 (349.9)	-0.8 (-1.6, 0)	0.04
RH - rostral anterior cingulate - thickness	2.9 (0.3)	2.8 (0.2)	0.8 (0, 1.6)	0.04
RH - precuneus - area	3633 (457.3)	3998.1 (528.3)	-0.8 (-1.6, 0)	0.041
RH - parahippocampal - volume	1948.8 (328.5)	2138.4 (341.1)	-0.8 (-1.6, 0)	0.047
LH - lateral occipital - volume	10505.8 (1587.7)	11171.4 (1586.7)	-0.8 (-1.5, 0)	0.051
RH - rostral anterior cingulate - volume	1902.6 (517.5)	2228.3 (481.8)	-0.8 (-1.5, 0)	0.052
RH - parstriangularis - area	1325.8 (293.3)	1453.7 (241.2)	-0.8 (-1.5, 0)	0.053
RH - parsorbitalis - thickness	3.0 (0.2)	2.7 (0.2)	0.8 (0, 1.5)	0.054
RH - middle temporal - thickness	3.1 (0.2)	2.9 (0.2)	0.8 (0, 1.5)	0.057
LH - lateral orbito frontal - volume	7416.1 (1166.0)	7494.8 (877.1)	-0.7 (-1.5, 0)	0.06
Optic Chiasm - volume	235.4 (57.8)	214.0 (61.3)	0.7 (0, 1.5)	0.063
LH - precuneus - thickness	2.2 (0.2)	2.3 (0.2)	-0.7 (-1.5, 0)	0.064
Left Putamen - volume	4964.4 (758.8)	5181.6 (723.6)	-0.7 (-1.5, 0)	0.064
LH - entorhinal - volume	1760.2 (320.4)	2066.2 (346.9)	-0.7 (-1.5, 0.1)	0.071
LH - Banks of superior temporal sulcus - volume	2286.4 (578.5)	2595.3 (496.4)	-0.7 (-1.5, 0.1)	0.073
RH - isthmus cingulate - thickness	2.3 (0.2)	2.4 (0.2)	-0.7 (-1.5, 0.1)	0.074
RH - temporal pole - volume	2061.8 (538.8)	2209.2 (327.4)	-0.7 (-1.5, 0.1)	0.074
LH - superior temporal - area	3544.6 (431.4)	3790.7 (453.2)	-0.7 (-1.5, 0.1)	0.075
Right Caudate - volume	3293.0 (1002.9)	3620.1 (501.7)	-0.7 (-1.5, 0.1)	0.08
Total Putamen - volume	9938.8 (1571.3)	10076.3 (1345.8)	-0.7 (-1.4, 0.1)	0.094
RH - parsopercularis - thickness	2.7 (0.2)	2.5 (0.2)	0.6 (-0.1, 1.4)	0.1
RH - inferior temporal - thickness	3.0 (0.2)	2.9 (0.1)	0.6 (-0.1, 1.4)	0.1
Total Caudate - volume	6578.9 (1799.7)	7137.5 (943.4)	-0.6 (-1.4, 0.1)	0.1
Right Cerebellum Cortex - volume	53805.0 (6806.4)	54398.6 (5877.8)	-0.6 (-1.4, 0.1)	0.11
RH - lingual - thickness	1.9 (0.2)	1.9 (0.1)	-0.6 (-1.4, 0.1)	0.11
LH - lateral occipital - thickness	2.2 (0.1)	2.1 (0.1)	0.6 (-0.1, 1.4)	0.11
Left Lateral Ventricle - volume	14010.7 (4776.9)	9956.6 (6504.1)	0.6 (-0.2, 1.4)	0.12
Right Hippocampus - volume	4188.8 (693.6)	4292.5 (448.4)	-0.6 (-1.4, 0.2)	0.12
RH - parsopercularis - volume	3625.9 (644.0)	3848.6 (676.1)	-0.6 (-1.4, 0.2)	0.13
Total Hippocampus - volume	8244.8 (1199.2)	8485.9 (874.9)	-0.6 (-1.4, 0.2)	0.13
LH - medial orbito frontal - thickness	2.5 (0.2)	2.4 (0.2)	0.6 (-0.2, 1.4)	0.13
RH - caudal anterior cingulate - volume	2100.4 (375.6)	2244 (527.1)	-0.6 (-1.4, 0.2)	0.13
LH - caudal anterior cingulate - area	619.5 (138.0)	684.7 (159.7)	-0.6 (-1.3, 0.2)	0.14
RH - superior temporal - area	3426.2 (358.3)	3588.5 (408.3)	-0.6 (-1.3, 0.2)	0.15
RH - lateral occipital - thickness	2.3 (0.2)	2.2 (0.1)	0.6 (-0.2, 1.3)	0.15
Left Caudate - volume	3285.9 (810.1)	3517.4 (461.5)	-0.6 (-1.3, 0.2)	0.15
LH - rostral middle frontal - thickness	2.3 (0.1)	2.3 (0.1)	-0.6 (-1.3, 0.2)	0.15
Left Inferior Lateral Ventricle - volume	564.1 (541.7)	336.4 (227.3)	0.6 (-0.2, 1.3)	0.16
RH - lateral orbito frontal - thickness	2.7 (0.2)	2.6 (0.2)	0.6 (-0.2, 1.3)	0.16
RH - frontal pole - volume	985.2 (143.6)	1018.0 (178.0)	-0.6 (-1.3, 0.2)	0.16
RH - Banks of superior temporal sulcus - volume	2263.8 (554.1)	2434.3 (422.4)	-0.5 (-1.3, 0.2)	0.16
Left Hippocampus - volume	4055.9 (528.0)	4193.4 (456.8)	-0.5 (-1.3, 0.2)	0.16
LH - inferior temporal - thickness	3.0 (0.2)	2.8 (0.2)	0.5 (-0.2, 1.3)	0.16
Left Cerebellum Cortex - volume	53125.3 (7414.4)	52912.5 (5664.7)	-0.5 (-1.3, 0.2)	0.17
LH - fusiform - area	3134.3 (588.4)	3358.8 (427.8)	-0.5 (-1.3, 0.2)	0.17
LH - superior parietal - thickness	2.1 (0.2)	2.1 (0.1)	-0.5 (-1.3, 0.2)	0.17
RH - Banks of superior temporal sulcus - area	904.3 (145.5)	982.4 (142.4)	-0.5 (-1.3, 0.2)	0.17
LH - lateral orbito frontal - thickness	2.8 (0.3)	2.6 (0.2)	0.5 (-0.2, 1.3)	0.18
LH - parsopercularis - volume	4279.2 (893.0)	4604.0 (794.1)	-0.5 (-1.3, 0.2)	0.18
RH - frontal pole - area	266.5 (38.9)	276.7 (45.7)	-0.5 (-1.3, 0.3)	0.19
RH - posterior cingulate - thickness	2.3 (0.4)	2.4 (0.2)	-0.5 (-1.3, 0.3)	0.19
RH - inferior parietal - thickness	2.4 (0.2)	2.4 (0.2)	-0.5 (-1.3, 0.3)	0.2
Right Putamen - volume	4974.4 (879.1)	4894.7 (672.4)	-0.5 (-1.3, 0.3)	0.2
LH - rostral anterior cingulate - volume	2788.7 (712.9)	2745.1 (509.6)	-0.5 (-1.3, 0.3)	0.2
LH - pericalcarine - thickness	1.4 (0.1)	1.4 (0.1)	0.5 (-0.3, 1.3)	0.21
LH - superior frontal - volume	21525.1 (3444.7)	21467.2 (2741.7)	-0.5 (-1.3, 0.3)	0.22
RH - parstriangularis - thickness	2.5 (0.2)	2.4 (0.2)	0.5 (-0.3, 1.2)	0.23
LH - temporal pole - area	426.7 (49.6)	465.2 (60.7)	-0.5 (-1.2, 0.3)	0.24
Left vessel - volume	68.1 (39.2)	89.2 (44.8)	-0.5 (-1.2, 0.3)	0.24
RH - transverse temporal - volume	807.8 (133.4)	900.1 (175.7)	-0.5 (-1.2, 0.3)	0.25
LH - fusiform - volume	9958.2 (2211.8)	10267.2 (1446.8)	-0.4 (-1.2, 0.3)	0.25
LH - superior temporal - volume	11690.1 (1572)	11749.5 (1536.7)	-0.4 (-1.2, 0.3)	0.25
Right Accumbens - area	624.2 (187.7)	546.9 (112.7)	0.4 (-0.3, 1.2)	0.25
RH - superior temporal - volume	11466.2 (1751.1)	11347.8 (1445.7)	-0.4 (-1.2, 0.3)	0.26
LH - middle temporal - thickness	3.0 (0.2)	2.8 (0.2)	0.4 (-0.3, 1.2)	0.27
LH - isthmus cingulate - thickness	2.5 (0.2)	2.4 (0.2)	-0.4 (-1.2, 0.3)	0.29
RH - superior frontal - volume	20690.3 (3043.8)	20702.0 (2779.5)	-0.4 (-1.2, 0.4)	0.29
LH - transverse temporal - volume	1075.8 (186.5)	1152.6 (227.1)	-0.4 (-1.2, 0.4)	0.29
LH - temporal pole - thickness	3.9 (0.3)	3.7 (0.3)	0.4 (-0.4, 1.2)	0.31
RH - caudal middle frontal - thickness	2.4 (0.2)	2.5 (0.2)	-0.4 (-1.2, 0.4)	0.31
LH - parahippocampal - area	694.7 (102.5)	715.8 (100.6)	-0.4 (-1.2, 0.4)	0.31
LH - inferior parietal - thickness	2.4 (0.2)	2.4 (0.2)	-0.4 (-1.2, 0.4)	0.31
LH - medial orbito frontal - volume	4920.0 (995.2)	5022.1 (766.5)	-0.4 (-1.1, 0.4)	0.33
LH - cuneus - thickness	1.6 (0.2)	1.7 (0.1)	-0.4 (-1.1, 0.4)	0.33
RH - insula - volume	7270.4 (1003.0)	6861.5 (876.9)	0.4 (-0.4, 1.1)	0.33
RH - Banks of superior temporal sulcus - thickness	2.6 (0.2)	2.6 (0.2)	-0.4 (-1.1, 0.4)	0.35
RH - cuneus - thickness	1.7 (0.1)	1.7 (0.1)	-0.4 (-1.1, 0.4)	0.35
RH - parstriangularis - volume	3838.5 (1079.6)	3883.7 (708.2)	-0.4 (-1.1, 0.4)	0.35
RH - insula - area	2193.3 (280.5)	2330.8 (295.7)	-0.4 (-1.1, 0.4)	0.36
LH - parsorbitalis - volume	2242.1 (627.7)	2150.1 (319.2)	-0.4 (-1.1, 0.4)	0.37
LH - superior frontal - area	7122.7 (1553.9)	7143.7 (844.0)	-0.4 (-1.1, 0.4)	0.37
LH - superior temporal - thickness	2.9 (0.2)	2.8 (0.2)	0.3 (-0.4, 1.1)	0.38
LH - rostral anterior cingulate - thickness	2.9 (0.3)	2.8 (0.2)	0.3 (-0.4, 1.1)	0.38
Lateral Ventricle - volume	23089.4 (10807.2)	19068.4 (12276.9)	0.3 (-0.4, 1.1)	0.39
LH - transverse temporal - area	413.9 (68.1)	454.1 (80.8)	-0.3 (-1.1, 0.5)	0.43
Total Accumbens - volume	1215.2 (319.7)	1101.1 (216.3)	0.3 (-0.5, 1.1)	0.43
LH - paracentral - area	1333.7 (179.8)	1345.5 (190.7)	-0.3 (-1.1, 0.5)	0.44
RH - medial orbito frontal - thickness	2.4 (0.3)	2.4 (0.2)	-0.3 (-1.1, 0.5)	0.44
LH - frontal pole - area	209.9 (32.6)	200.6 (35.7)	0.3 (-0.5, 1.1)	0.45
RH - transverse temporal - thickness	2.3 (0.2)	2.4 (0.2)	-0.3 (-1.1, 0.5)	0.45
RH - caudal anterior cingulate - area	810.3 (113.9)	825.6 (170.2)	-0.3 (-1.1, 0.5)	0.46
Right Inferior Lateral Ventricle - volume	515.5 (565.2)	311.0 (229.4)	0.3 (-0.5, 1.1)	0.47
Fifth Ventricle - volume	0.1 (0.3)	1.9 (5.0)	-0.3 (-1.0, 0.5)	0.47
LH - transverse temporal - thickness	2.4 (0.3)	2.3 (0.2)	-0.3 (-1.0, 0.5)	0.48
RH - superior frontal - area	6946.9 (1229.2)	6935.6 (854.3)	-0.3 (-1.1, 0.5)	0.48
RH - parahippocampal - area	663.2 (104.0)	688.3 (112.7)	-0.3 (-1.0, 0.5)	0.48
Cerebrospinal fluid (CSF) - volume	977.2 (216.0)	1053 (279.5)	-0.3 (-1.0, 0.5)	0.5
LH - parsorbitalis - area	628.8 (115.8)	630.5 (82.0)	-0.3 (-1.0, 0.5)	0.5
LH - insula - area	2142.2 (241.3)	2214.9 (270.0)	-0.3 (-1.0, 0.5)	0.51
LH - insula - volume	6925.1 (1002.2)	6614.6 (845.4)	0.3 (-0.5, 1.0)	0.52
RH - paracentral - area	1524.3 (278.2)	1525.7 (220.0)	-0.2 (-1.0, 0.5)	0.54
RH - pericalcarine - thickness	1.4 (0.1)	1.4 (0.1)	-0.2 (-1.0, 0.5)	0.54
LH - posterior cingulate - thickness	2.5 (0.3)	2.5 (0.2)	-0.2 (-1.0, 0.5)	0.54
LH - caudal anterior cingulate - volume	1955.8 (388.3)	1921.9 (523.3)	-0.2 (-1.0, 0.5)	0.55
LH - postcentral - thickness	2.0 (0.1)	2.0 (0.1)	-0.2 (-1.0, 0.5)	0.55
Left Amygdala - volume	1561.6 (256.8)	1506.3 (218.1)	0.2 (-0.5, 1.0)	0.56
Right choroid plexus - volume	1604.8 (270.7)	1758.8 (461.7)	-0.2 (-1.0, 0.5)	0.57
RH - precentral - thickness	2.5 (0.1)	2.4 (0.2)	0.2 (-0.5, 1.0)	0.57
LH - supramarginal - thickness	2.5 (0.2)	2.5 (0.2)	-0.2 (-1.0, 0.6)	0.58
RH - entorhinal - volume	1828.7 (292.6)	1822.7 (345.3)	0.2 (-0.6, 1.0)	0.59
RH - transverse temporal - area	319.5 (69.9)	338.2 (58.8)	-0.2 (-1.0, 0.6)	0.62
RH - entorhinal - area	327.7 (79.9)	356.7 (82.0)	-0.2 (-1.0, 0.6)	0.62
Right vessel - volume	67.4 (30.1)	89.7 (46.4)	-0.2 (-1.0, 0.6)	0.63
RH - rostral middle frontal - thickness	2.3 (0.1)	2.3 (0.2)	-0.2 (-0.9, 0.6)	0.64
LH - lingual - thickness	1.9 (0.1)	1.9 (0.1)	0.2 (-0.6, 0.9)	0.67
LH - parstriangularis - thickness	2.4 (0.3)	2.4 (0.2)	-0.2 (-0.9, 0.6)	0.67
Fourth Ventricle - volume	1880.5 (390.4)	1712.5 (547.4)	0.2 (-0.6, 0.9)	0.68
RH - superior temporal - thickness	2.9 (0.2)	2.8 (0.2)	0.2 (-0.6, 0.9)	0.68
Left choroid plexus - volume	1300.4 (136.1)	1368.1 (291.1)	-0.2 (-0.9, 0.6)	0.69
RH - supramarginal - thickness	2.5 (0.2)	2.5 (0.2)	-0.2 (-0.9, 0.6)	0.7
Right Lateral Ventricle - volume	9078.6 (6471.8)	9111.8 (6044.6)	-0.1 (-0.9, 0.6)	0.71
RH - Mean Thickness	2.5 (0.1)	2.4 (0.1)	-0.1 (-0.9, 0.6)	0.72
LH - precentral - thickness	2.5 (0.1)	2.4 (0.2)	0.1 (-0.6, 0.9)	0.73
LH - paracentral - thickness	2.3 (0.1)	2.2 (0.2)	0.1 (-0.6, 0.9)	0.76
Left Accumbens - area	591.0 (146.9)	554.2 (119.0)	0.1 (-0.7, 0.9)	0.77
RH - temporal pole - thickness	3.9 (0.5)	3.9 (0.3)	0.1 (-0.7, 0.9)	0.78
LH - entorhinal - thickness	3.4 (0.4)	3.5 (0.3)	0.1 (-0.7, 0.9)	0.78
LH - frontal pole - volume	802.0 (139.6)	754.1 (144.8)	0.1 (-0.7, 0.9)	0.8
LH - Banks of superior temporal sulcus - thickness	2.5 (0.2)	2.5 (0.2)	-0.1 (-0.9, 0.7)	0.82
LH - parsorbitalis - thickness	2.8 (0.3)	2.7 (0.2)	-0.1 (-0.9, 0.7)	0.83
LH - temporal pole - volume	2422.0 (392.7)	2411.5 (322.8)	0.1 (-0.7, 0.9)	0.83
LH - caudal anterior cingulate - thickness	2.9 (0.5)	2.6 (0.3)	0.1 (-0.7, 0.9)	0.84
Total Amygdala - volume	3168.0 (404.9)	3098.2 (423.4)	0.1 (-0.7, 0.8)	0.85
LH - frontal pole - thickness	2.9 (0.2)	2.8 (0.3)	-0.1 (-0.8, 0.7)	0.86
Right Amygdala - volume	1606.4 (162.0)	1591.9 (226.9)	-0.1 (-0.8, 0.7)	0.87
RH - paracentral - volume	3871.3 (786.2)	3615.2 (610.8)	-0.1 (-0.8, 0.7)	0.88
LH - paracentral - volume	3406.9 (442.6)	3238.1 (539.2)	0.05 (-0.7, 0.8)	0.9
RH - entorhinal - thickness	3.7 (0.4)	3.6 (0.3)	0.05 (-0.7, 0.8)	0.91
LH - fusiform - thickness	2.8 (0.2)	2.7 (0.1)	0.05 (-0.7, 0.8)	0.91
LH – Mean Thickness	2.5 (0.1)	2.4 (0.1)	-0.04 (-0.8, 0.7)	0.91
RH - frontal pole - thickness	2.9 (0.2)	2.8 (0.3)	-0.04 (-0.8, 0.7)	0.93
RH - paracentral - thickness	2.3 (0.2)	2.3 (0.2)	0.03 (-0.7, 0.8)	0.95
RH - postcentral - thickness	2.0 (0.1)	1.9 (0.1)	-0.01 (-0.8, 0.8)	0.97
RH - fusiform - thickness	2.7 (0.2)	2.7 (0.1)	0.005 (-0.8, 0.8)	0.99
